# Supplementary material for: Synteny and phylogenetic analysis of paralogous thyrostimulin beta subunits (GpB5) in vertebrates
Source: PLoS One. 2019 Sep 19;14(9):e0222808. doi: 10.1371/journal.pone.0222808 (PMC6752823; doi:10.1371/journal.pone.0222808)
Supplement: S1 File — (TXT) [file pone.0222808.s001.txt]

>TetraodonA2
HEGRSLAPGCHLHPFNVTIRSDRRGTCKGAHLVHACVGYCESSAFPSRYSVLLASNFTHNITSASRCCTISRDAKVRSKFAWTAPEGATNEEMEILTARACRCDMCRKSRY
>SticklebackA2
YDSLTPGCYLHPFNVTIRSDRRGTCKGTHLVYACVGYCESSAFPSRYSVLVASNFTHNITSASRCCTISKDVKVKVRLDCPRGRHHDEIEILSAKVCRCDMCRKSRY
>MedakaA2
YDGLAPGCHLFPFNVTIRSDRRSTCKGSHVLHACVGYCESSAFPSRYSVLVASNFTHNITSASRCCTISKDAKVKVRLDCPRGRHHDEIEILTAKACRCDMCRKSRY
>GarA2
YEALGPGCHLYPFNVTIRSDRRGTCRGTHVVHACVGYCESSAFPSRYSVLLASNFTHNITSASQCCTISRDSRVR
>CoelacanthA2
YETLGPGCHLHAFNVTIKSDRRGTCRGTHMIHACVGYCESSAFPSKYSVLVASNFKHNITSVSQCCTISKKQKIKVRLHCGGARREEIEIFTAKACQCDMCRLSRY
>ZebrafishA2
IQTLTPGCHLYPFNVTVRTDKRGTCRGTQLVYACVGYCESSAFPSRYSVLLASNFTHNITSSSRCCTISKDAKVKIRLHCPRGRHHADMEILSARACRCSMCHKSRY
>TilapiaA2
SDVLTPGCHLYPFNVTIRSDRRGTCKGIHLVYACVGYCESSAFPSRYSVLVASNFTHNITSTSRCCTISKDAKVKVRLDCPQGRHHDEIEILTAKACRCDMCRKSRY
>HumanA2
QEAVIPGCHLHPFNVTVRSDRQGTCQGSHVAQACVGHCESSAFPSRYSVLVASGYRHNITSVSQCCTISGLKKVKVQLQCVGSRREELEIFTARACQCDMCRLSRY
>PlatyfishA2
KERQTPGCHLYPINVTIRSDRRGTCKGTHLVYACVGYCESSAFPSRYSVLVASNFTHNITSASRCCTISKDAKVKVRLDCPRGRHYDEIEILTAKTCRCDMCRKSRY
>ElephantSharkA2
IQPLGPGCHLYPFNVTIRSDRRGTCQGMQSISACVGYCESSAFPSKYSVLLASNFKRNITSVSQCCTINKMQKVRVKLFCGARKEEVDIFTARSCRCDMCRLSRY
>LampreyA2
KPGCHPYPFELALRRERGACLARVHACVGFCESSAFPSKYSVLQASHYRHNITSVAQCCTIRRLEKVRTRVKCGTSNHVMEVFTAKECQCDVCRRARY
>AnoleA2_IC
FNVTLKSDRQGTCRGIQTLQACVGFCESSAFPSKYSVLVASGFQHNVTSVSQCCTIAKMQK
>MouseA2
HSPETAIPGCHLHPFNVTVRSDRLGTCQGSHVAQACVGHCESSAFPSRYSVLVASGYRHNITSSSQCCTISSLRKVRVWLQCVGNQRGELEIFTARACQCDMCRFSRY
>TurtleA2
AIISLLLILMASPYWSNEAVRPGCHLHSFDVTIKSDRRGTCRGTHVVQACVGYCESSAFPSKYSILLASSFRHNVTSVSQCCTISKMQKIKVRLHCGVTRRKEMEIFTARSCQCDMCRLSRY
>LanceletA2
QAPWYRPGCHLVGVDKSVEVPGCQRQTVRVNACRGYCESIAFPSSSTTRQGSSGNHVITSRAACCDIASTHVVNFSLRCGNLLVPKTLYSASSCACSICDDNP
>JapEelA2
YSGLGPGCHLFPFNVTIRSDRRGTCRGTHTVYACVGYCESSAFPSRYSVLAASNFTHNITSASRCCTISKDTKVQAVRLDCPRGRRHDNIEILTARACRCDMCRKSRY
>EuroEelA2
GRSYSGLGPGCHLFPFNVTIRSDRRGTCRGTHTVYACVGYCESSAFPSRYSVLAASNFTHNITSASRCCTISKDTKVKVRLDCPRGRRHDNIEILTARACRCDMCRKSRY
>SturgeonA2Compiled
AFNVTIRSDRRGTCRGTHVAQACVGFCESSAFPSKYSVLLASNFQHNITSVSQCCTISKMQKVRVRLHCEGARREEMEIYTAEACQCDMCRLSRY
>LampreyB5
CSCSAVPGVVAGALQQQQQGAATRTLRLDSFVGCAVREFTFVARKPGCRGARVTTDACWGRCQTWEKPTLEPPHVEAHHRVCSYNETRAGSVRLPGCAPHVDPVFSFPVALSCVCKMCSTDDTECETY
>MouseB5
SSSGNLHTFVGCAVREFTFMAKKPGCRGLRITTDACWGRCETWEKPILEPPYIEAYHRVCTYNETRQVTVKLPNCAPGVDPFYTYPMAVRCDCGACSTATTECETI
>ChickenB5
SAIDLRTFIGCAVREFTFLAKKPGCKALRITTDACWGRCETWERPLLHPPYIESYHRVCTYNETKLVTVMLPKCGPGVDPFYTYPVAIRCNCDFCSTATTECETA
>TurtleB5
LKASNANLRTFIGCAVREFTFLAKKPGCKGMRITTDACWGRCETWEKPVLDPPYIDAHHRVCTYNETKLITVKLPSCAAAVDPSYTYPVAIRCDCGVCSTATTECETV
>AnoleB5
LKPSGINLRTFIGCAVREFTFLAKKPGCKGMRITTDACWGRCETWEKPVLDPPYVEAHHRVCTYNETKLVTVKLPNCAANVSPFYTYPKAIRCDCSMCLTTTTECETF
>TropFrogB5
SNISLRTFIGCAVREFTFLAKKPGCKGLRVTTDACWGRCETWEKPVLDPPYIEAHHRVCTYNETKLVTVKLPNCSPDIDPFFTYPVAVRCDCDICSTSTTECVTF
>HumanB5
ASSGNLRTFVGCAVREFTFLAKKPGCRGLRITTDACWGRCETWEKPILEPPYIEAHHRVCTYNETKQVTVKLPNCAPGVDPFYTYPVAIRCDCGACSTATTECETI
>CoelacanthB5a
ITLHSFIGCAVREFTFIARKPGCKGLRVKTDACWGRCETWEKPVLDPPYVDSYHRLCTYNRTRYVTIKLPDCQPSVSPFFTYPEALSCDCSVCSTDNTECET
>CoelacanthB5b
AKPNNINLRTFIGCAVREFTFMAKKPGCKGMRITTDACWGRCETWEKPVLDPPYVDAHHRVCTYNDTRLVTVKLPNCAPDADPFYTYPMAIRCDCGVCSTATTECETS
>GarB5b
LQSGINLRRFIGCAVREFTFLARKPGCGTLHITTDACWGRCETWEKPVLDPPYVESYQRVCTYNETKLETVKLPNCSSGVDPYYTYPVAVRCDCGVCHTSTTECVSSV
>TetraodonB5a
LTSTLHGFRGCAVREFSFVAHKPGCRGLRVTTEACWGRCHTWEKPVPDPPYIHRHHRVCTYSQMRHVTVRLPGCQPNVSALYHYPVAVQCRCAVCSTQDTECETF
>TetraodonB5b
MLAANLRRFVGCAVREFTFPARKPGCGSLHITTDACWGRCETWEKPVLEPPFVDSYQRVCTYNQSRLATVQLPDCQPGVEPSYTYPVALRCDCSVCVTSTTEC
>TilapiaB5a
AVLCVTVTTTLQGFRGCAVREFSFVAQKPGCKGLRITTEACWGRCHTWEKPVPDPPYIHRHHRVCTYNRSRHMTARLPGCQPDVSPLYHYPVALECHCDVCSTQDTECETF
>TilapiaB5b
SDNISCVSTINLRRFIGCAVREFTFLARKPGCGSLHITTDACWGRCETWEKPILEPPFIESYQRVCTYNETRLETVKLPNCQPNVDPTYTYPVALRCDCGVCLTSTTECITSV
>MedakaB5a
VSVTAPLRVFRGCAVREFTFVAQKPGCKELRITTEACWGRCHTWERPILEPPFIHRHHRVCTYSHIRLLSARLPGCLPHVSPLYHYPAALQCHCSGCSTLDTECETF
>MedakaB5b
VNLRSFIGCAVREFTFLAKKPGCGGMHITTDACWGRCETWEKPVLEFPFIESFQRVCTYNKTRLVTVKLPKCRPHVDPTYTYPVALRCDCGVCLTSTTECIASV
>PlatyfishB5a
ATVVCVSMTTPLQSFRGCAVREFSFVAQKPGCKGLHITTEACWGRCHTWERPIIEPPYIHRHHRVCTYSRIRHMTARLPGCLPNVSPLYHYPMALQCHCTFCSMEDTECQTF
>PlatyfishB5b 
VNLQQFIGCAVREFTFLAKKPGCGGLLITTDACWGRCETWEKPVLESPFIESYQRVCTYNMTRMVSVKLPNCKSNIDPIYTYPVALRCACGFCLTSTTECITSV
>ZebrafishB5b
SVLNLRRFIGCAVREFTFLARKPGCGGLHITTDACWGRCETWQKPVLEPPFIESHQRVCTYNETRQETVLLPNCTAGVDPSYSFPVALRCDCGLCLTSTTECITSV
>ElephantSharkB5
MYVSVLPASNISLRTFIGCAVREFTFLAKKPGCKGLRISTDACWGRCETWEKPVLDPPYVDAHHRVCTYNETRLATVKLPNCRPNVDPYYTYPVALRCDCSGCSTASTECETL
>LanceletB5
SLGCDVWRDVSFYAEKEGCERQQISVDACKGRCDTWQIPHLTPPFRTSSHTVCTYDRVETRTTQLQNCQPGVDPTYVYHNAVSCRCAMCHAHNTSCETLV
>SturgeonB5b
STTIAKSSGVNLRTFIGCAVREFTFLAKKPGCKGQRISTDACWGRCETWEKPVLDRPNIEAHHRVCTYNETRMVTVKLPNCLPDVDPFYTYPVALRCDCGVCSTTTTECETL
>MicrobatB5
GNLRTFVGCAVREFTFLAKKPGCRGLRITTDACWGRCETWEKPILEPPYIEAHHRVCTYNETKQVTVKLPSCAPGVDPFYTYPVAVRCDCGACSTATTECETI
>MegabatB5
GNLRTFVGCAVREFTFLAKKPGCRGRITTDACWGRCETWEKPILEPPYIEAHHRVCTYNETKQVTVKLPNCAPGVDPFYTYPVAVRCDCGACSTATTECETI
>CatB5
TSSGNLLTFVGCAVREFTFLAKKPGCRGLRITTDACWGRCETWEKPILEPPYIEAHHRVCTYNETRQVTVKLPNCAPGVDPFYTYPVAVRCDCGACSTATTECETI
>RabbitB5
SSSSNLRTFVGCAVREFTFLAKKPGCRGLRITTDACWGRCETWEKPILEPPYIEAHHRVCTYNETRHVTVKLPGCAPGIDPFYTYPVAVRCDCGACSTATTECETM
>ElephantB5
TSNESLHTFVGCAVREFTFVAKKPGCRGLRITTDACWGRCETWEKPILEPPYIEAYHRVCTYNETKQVTVKLPNCAPGVDPFYTYPVAVRCDCGACSTATTECETI
>HorseB5
TYSGDLRTFVGCAVREFTFLAKKPGCRGLRITTDACWGRCETWEKPILEPPYIEAHHRVCTYNETKQVTVKLPNCAPGVDPFYTYPVAVRCDCGACSTATTECETI
>CowB5
ENLRTFVGCAVREFTFLAKKPGCRGLRITTDACWGRCETWEKPILEPPYIEAHHRVCTYNETKQVTVKLPNCAPGVDPFYSYPVAVRCDCGACSTATTECETI
>OpposumB5
FNTSKGDLRRFVGCAVREFTFLAKKPGCKGLRITTDACWGRCETWEQKPILDPPYIEAHHRVCTYNETKQVTVKLPSCAPGVDPFYTYPMAIRCDCGACSTATTECESV
>FlycatcherB5
APTKASAINLRTFVGCAVREFTFLARKPGCRGLRVTTDACWGRCETWEKPILEPPYIESHHRICTYNESRMVTVQLPRCAPGVDPSYTYPVAIRCRCDICSTATTECETY
>DuckB5
GKPESSAIDLRTFIGCAVREFTFLAKKPGCKALRITTDACWGRCETWERPILEPPYIESYHRVCTYNETKLVTVMLPKCAPGVDPFYTYPVAIRCDCDICSTATTECETA
>TurkeyB5
GMGTSAIDLRTFVGCAVREFTFLAKKPGCKALRITTDACWGRCETWERPILQPPYIESYHRVCTYNETKLVTVMLPKCAPGVDPFYTYPVAIRCNCDFCSTATTECETA
>ZebrafishB5a_IC
FRGCAVRDFTLVAQKPGCRRLRINTEACWGHCHTRERLVVEPPYIERHQRVCTYSRTRHLTARLPGCRPGVSPAYHYPQAFKGDCRYCFTKQGM
>JapEelB5b
GEAHVNLRRFIGCAVREFTFLARKPGCGGMHITTDACWGRCETWEKPVLDPPFIESYQRVCTYNETRMVTVKLPNCSAQVDPFYTYPVALRCDCGLCATSTTECITSV
>JapEelB5a
VTTLRTFRGCAVREFSFIAHKPGCRSLRIHTDACWGRCHTWEKPVPHPPYVQRHHRVCTYSRALHLTARLPGCRAHVSPLYPYPLALRCDCAACSSQDTECQTF
>EuroEelB5b
GEAHVNLRRFIGCAVREFTFLARKPGCGGMHITTDACWGRCETWEKPVLDPPFIESYQHVCTYNETRMVTVKLPNCSAQVDPFYTYPVALRCDCGLCATSTTECITSV
>EuroEelB5a
VTTLRTFRGCAVREFSFIAHKPGCRSLRIQTDACWGRCHTWEKPVPHPPYVQRHHRVCTYSRALHLTARLPGCRAHVSPLYPYPLALRCDCAACSSQDTECQTF
