# Supplementary material for: Synteny and phylogenetic analysis of paralogous thyrostimulin beta subunits (GpB5) in vertebrates
Source: PLoS One. 2019 Sep 19;14(9):e0222808. doi: 10.1371/journal.pone.0222808 (PMC6752823; doi:10.1371/journal.pone.0222808)
Supplement: S1 Table — (XLSX) [file pone.0222808.s002.xlsx]

## Sheet: Sheet1
KEY:	Gene not found			Only gene on scaffold			Genes on another scaf/chr.
HUMAN
Ch11	arl2	MAJIN	gpha2	gpb5a	ppp2r5b	men1
	ENSG00000213465	ENSG00000168070	ENSG00000149735		ENSG00000068971	ENSG00000133895
SLOTH
Scaf 606	arl2	MAJIN	gpha2	gpb5a	ppp2r5b	men1
			ENSCHOG00000000318		ENSCHOG00000000317
MEGABAT
Scaf.2872	arl2	MAJIN	gpha2	gpb5a	ppp2r5b	men1
	ENSPVAG00000007899	ENSPVAG00000007896	ENSPVAG00000007895		ENSPVAG00000007894	ENSPVAG00000007887
MICROBAT
GL430329	arl2	MAJIN	gpha2	gpb5a	ppp2r5b	men1
	ENSMLUG00000024082	ENSMLUG00000015317	ENSMLUG00000014392		ENSMLUG00000015308	ENSMLUG00000015249
CAT
Ch.D1	arl2	MAJIN	gpha2	gpb5a	ppp2r5b	men1
	ENSFCAG00000038054	ENSFCAG00000012243	ENSFCAG00000012242		ENSFCAG00000012241	ENSFCAG00000012236
MOUSE LEMUR
Ch5	arl2	MAJIN	gpha2	gpb5a	ppp2r5b	men1
	ENSMICG00000038050	ENSMICG00000001268	ENSMICG00000001265		ENSMICG00000001255	ENSMICG00000001218
ELEPHANT
Scaffold 71	arl2	MAJIN	gpha2	gpb5a	ppp2r5b	men1
	ENSLAFG00000020731	ENSLAFG00000008074	ENSLAFG00000008073		ENSLAFG00000008069	ENSLAFG00000031374
HORSE
Ch12	arl2	MAJIN	gpha2	gpb5a	ppp2r5b	men1
	ENSECAG00000018075	ENSECAG00000018021	ENSECAG00000006858		ENSECAG00000016071	ENSECAG00000008076
COW
Ch29	arl2	MAJIN	gpha2	gpb5a	ppp2r5b	men1
	ENSBTAG00000002238	ENSBTAG00000032178	ENSBTAG00000007063		ENSBTAG00000007061	ENSBTAG00000002095
CHICKEN
	arl2	MAJIN	gpha2	gpb5a	ppp2r5b	men1
	Un	Ch15				Un
ZEBRA FINCH
	arl2	MAJIN	gpha2	gpb5a	ppp2r5b	men1
FLYCATCHER
	arl2	MAJIN	gpha2	gpb5a	ppp2r5b	men1
DUCK
	arl2	MAJIN	gpha2	gpb5a	ppp2r5b	men1
TURKEY
	arl2	MAJIN	gpha2	gpb5a	ppp2r5b	men1
GREEN ANOLE
Scaffold GL344077	arl2	MAJIN	gpha2	gpb5a	ppp2r5b	men1
			XP_016854317			ENSACAG00000026480
CHINESE SOFTSHELL TURTLE
JH212639.1	arl2	MAJIN	gpha2	gpb5a	ppp2r5b	men1
	ENSPSIG00000014976		ENSPSIP00000016736		ENSPSIG00000013331	ENSPSIG00000003586
	>		<		<
TROPICAL CLAWED FROG
Ch4	arl2	MAJIN	gpha2	gpb5a	ppp2r5b	men1
	ENSXETG00000001661		GB|100490777		ENSXETG00000001650	ENSXETG00000008433
COELACANTHE
NW_005820081	arl2	MAJIN	gpha2	gpb5a	ppp2r5b	men1
	ENSLACG00000003946	ENSLACG00000022253	ENSLACG00000007463	ENSLACG00000007564	ENSLACG00000007847
SPOTTED GAR
LH28	arl2	MAJIN	gpha2	gpb5a	ppp2r5b	men1
	ENSLOCG00000002173	ENSLOCG00000002021	ENSLOCG00000002035			ENSLOCG00000002090
STICKLEBACK
groupVII	arl2	MAJIN	gpha2	gpb5a	ppp2r5b	men1
	ENSGACG00000019812		ENSGACG00000019799	ENSGACG00000019802	ENSGACG00000019803	ENSGACG00000000817
TETRAODON
Un_random	arl2	MAJIN	gpha2	gpb5a	ppp2r5b	men1
	ENSTNIG00000013830		ENSTNIG00000013833	ENSTNIG00000013832	ENSTNIG00000013831	ENSTNIG00000004823
TILAPIA
831249	arl2	MAJIN	gpha2	GpB5a	ppp2r5b	men1
	ENSONIG00000013539	XP_005468122.1	ENSONIG00000013529	ENSONIG00000013530	ENSTRUG00000005676	ENSONIG00000003810
MEDAKA
Ch18	arl2	MAJIN	gpha2	gpb5a	ppp2r5b	men1
	ENSORLG00000005571		ENSORLG00000005517	ENSORLG00000005523	ENSORLG00000005552	ENSORLG00000011655
PLATYFISH
JH556699	arl2	MAJIN	gpha2	GPB5a	ppp2r5b	men1
	ENSXMAG00000017060	ENSXMAG00000008706	ENSXMAG00000008709	ENSXMAG00000008712	ENSXMAG00000008714	ENSXMAG00000007961
ZEBRAFISH
Ch7	arl2	MAJIN	gpha2	gpb5a	ppp2r5b	men1
	ENSDARG00000069496	ENSDARG00000105594	ENSDARG00000075403	ENSDARG00000105612	ENSDARG00000054931	ENSDARG00000089456
EUROPEAN EEL
Scaffold 939 (Ref 18)	arl2	MAJIN	gpha2	gpb5a	ppp2r5b	men1
	67456-65548 (-)		115020-113027 (-)	109595-111903 (+)	81336-105638 (+)
ELEPHANT SHARK
Unplaced scaffold		MAJIN	gpha2	GPB5a	ppp2r5b	men1
NW_006897292		103172188	103173835		KI635988:1012103-1022820
WHALE SHARK
			gpha2
			XP_020367426
