# Supplementary material for: Synteny and phylogenetic analysis of paralogous thyrostimulin beta subunits (GpB5) in vertebrates
Source: PLoS One. 2019 Sep 19;14(9):e0222808. doi: 10.1371/journal.pone.0222808 (PMC6752823; doi:10.1371/journal.pone.0222808)
Supplement: S2 Table — (XLSX) [file pone.0222808.s003.xlsx]

## Sheet: Sheet1
KEY:	Gene not found			Only gene on scaffold			Genes on another scaf/chr.
HUMAN
Ch14	SGPP1	WDR89	PPP2R5E	GPB5	KCNH5	SYT16	SNAPC1
	ENSG00000126821	ENSG00000140006	ENSG00000154001	ENSG00000179600	ENSG00000140015	ENSG00000139973	ENSG00000023608
SHREW
GeneScaffold_6135				GPB5b
				ENSSARG00000005618
SLOTH
scaffold_22726				GPB5b
				ENSCHOG00000011354
MEGABAT
GeneScaffold_1828	SGPP1	WDR89	PPP2R5E	GPB5b	KCNH5b	SYT16	SNAPC1
	ENSPVAG00000017572	ENSPVAG00000015917	ENSPVAG00000015916	ENSPVAG00000015915	ENSPVAG00000015913	ENSPVAG00000016010	ENSPVAG00000014501
MICROBAT
GL429933	SGPP1	WDR89	PPP2R5E	GPB5b	KCNH5b	SYT16	SNAPC1
	ENSMLUG00000025924	ENSMLUG00000029245	ENSMLUG00000010512	ENSMLUG00000010506	ENSMLUG00000000601	ENSMLUG00000017452	ENSMLUG00000015254
CAT
ChB3	SGPP1	WDR89	PPP2R5E	GPB5b	KCNH5b	SYT16	SNAPC1
	ENSFCAG00000035974	ENSFCAG00000025276	ENSFCAG00000014176	ENSFCAG00000014174	ENSFCAG00000010327	ENSFCAG00000007754	ENSFCAG00000008025
PLATYPUS
Contig283	SGPP1	WDR89	PPP2R5E	GPB5b	KCNH5b	SYT16	SNAPC1
	ENSOANG00000009100	ENSOANG00000009099	ENSOANG00000009097	ENSOANG00000009096	ENSOANG00000009094		ENSOANG00000009093
MOUSE LEMUR
Ch3	SGPP1	WDR89	PPP2R5E	GPB5b	KCNH5b	SYT16	SNAPC1
	ENSMICG00000032197		ENSMICG00000010383	ENSMICG00000036142	ENSMICG00000002727	ENSMICG00000011462	ENSMICG00000002231
RABBIT
Ch20	SGPP1	WDR89	PPP2R5E	GPB5b	KCNH5b	SYT16	SNAPC1
	ENSOCUG00000007417		ENSOCUG00000003534	ENSOCUG00000005359	ENSOCUG00000008859	ENSOCUG00000016867	ENSOCUG00000014094
ELEPHANT
Scaffold_9	SGPP1	WDR89	PPP2R5E	GPB5b	KCNH5b	SYT16	SNAPC1
	ENSLAFG00000001285	ENSLAFG00000011540	ENSLAFG00000012186	ENSLAFG00000000184	ENSLAFG00000005188	ENSLAFG00000021343	ENSLAFG00000013417
WALLABY
Scaffold82758				GPB5b
				ENSMEUG00000015819
OPOSSUM
Ch1	SGPP1	WDR89	PPP2R5E	GPB5b	KCNH5b	SYT16	SNAPC1
	ENSMODG00000009061	ENSMODG00000008982	ENSMODG00000008976	ENSMODG00000008956	ENSMODG00000008936	ENSMODG00000008777	ENSMODG00000008771
HORSE
Ch24	SGPP1	WDR89	PPP2R5E	GPB5b	KCNH5b	SYT16	SNAPC1
	ENSECAG00000013605	ENSECAG00000002936	ENSECAG00000010787	ENSECAG00000010647	ENSECAG00000000317	ENSECAG00000024583	ENSECAG00000017606
COW
Ch10	SGPP1	WDR89	PPP2R5E	GPB5b	KCNH5b	SYT16	SNAPC1
	ENSBTAG00000004430	ENSBTAG00000008815	ENSBTAG00000019784	XP_015328774.1	ENSBTAG00000011379	ENSBTAG00000018947	ENSBTAG00000020937
CHICKEN
Ch5	SGPP1	WDR89	PPP2R5E	GPB5b	KCNH5b	SYT16	SNAPC1
	ENSGALG00000041183	ENSGALG00000011827	ENSGALG00000011840	ENSGALG00000028839	ENSGALG00000011858	ENSGALG00000011861	ENSGALG00000011868
ZEBRA FINCH
Ch5	SGPP1	WDR89	PPP2R5E	GPB5b	KCNH5b	SYT16	SNAPC1
	ENSTGUG00000012957	ENSTGUG00000012958	ENSTGUG00000012959	ENSTGUG00000012964	ENSTGUG00000012967	ENSTGUG00000012975	ENSTGUG00000012976
FLYCATCHER
JH603184.1	SGPP1	WDR89	PPP2R5E	GPB5b	KCNH5b	SYT16	SNAPC1
	ENSFALG00000003334	ENSFALG00000014984	ENSFALG00000003347	ENSFALG00000003354	ENSFALG00000003363	ENSFALG00000003378	ENSFALG00000003384
DUCK
KB743396.1	SGPP1	WDR89	PPP2R5E	GPB5b	KCNH5b	SYT16	SNAPC1
	ENSAPLG00000013594	ENSAPLG00000001099	ENSAPLG00000013671	ENSAPLG00000014126		ENSAPLG00000002497	ENSAPLG00000002550
TURKEY
Ch5	SGPP1	WDR89	PPP2R5E	GPB5b	KCNH5b	SYT16	SNAPC1
	ENSMGAG00000013534	ENSMGAG00000013536	ENSMGAG00000013528	ENSMGAG00000013538	ENSMGAG00000013541	ENSMGAG00000013549	ENSMGAG00000013550
GREEN ANOLE
Ch1	SGPP1	WDR89	PPP2R5E	GPB5b	KCNH5b	SYT16	SNAPC1
	ENSACAG00000016008		ENSACAG00000016037	ENSACAG00000016144	ENSACAG00000016161	ENSACAG00000016179	ENSACAG00000016191
CHINESE SOFTSHELL TURTLE
JH205152.1	SGPP1	WDR89	PPP2R5E	GPB5b	KCNH5b	SYT16	SNAPC1
		ENSPSIG00000005638	ENSPSIG00000005717	ENSPSIG00000010605	ENSPSIG00000012098	ENSPSIG00000009602	ENSPSIG00000009773
TROPICAL CLAWED FROG
GL173127.1	SGPP1	WDR89	PPP2R5E	GPB5b	KCNH5b	SYT16	SNAPC1
	ENSXETG00000025131	ENSXETG00000003583	ENSXETG00000003584	ENSXETG00000032723	ENSXETG00000030958	ENSXETG00000029946	ENSXETG00000014446
COELACANTHE
JH126564	SGPP1	WDR89	PPP2R5E	GPB5b	KCNH5	SYT16	SNAPC1
	ENSLACG00000017505	ENSLACG00000017563	ENSLACG00000017603	ENSLACG00000017754	ENSLACG00000017880	ENSLACG00000018173	ENSLACG00000018241
SPOTTED GAR
LG7	SGPP1	WDR89	PPP2R5E	GPB5b	KCNH5a	SYT16	SNAPC1
	ENSLOCG00000010232	ENSLOCG00000017703	ENSLOCG00000010222	ENSLOCG00000010213	ENSLOCG00000010194	ENSLOCG00000010174	ENSLOCG00000010167
STICKLEBACK
groupXVIII	SGPP1	WDR89		GPB5b	KCNH5
	ENSGACG00000010351				ENSGACG00000010336
scaf 159	SGPP1		PPP2R5Ea			SYT16	SNAPC1b
	ENSGACG00000010855		ENSGACG00000010860			ENSGACG00000010852	ENSGACG00000010844
TETRAODON
Ch10	SGPP1	WDR89	PPP2R5E	GPB5b	KCNH5	SYT16	SNAPC1b
	ENSTNIG00000016363	ENSTNIG00000000739	ENSTNIG00000012378	ENSTNIG00000012380	ENSTNIG00000012379	ENSTNIG00000012375	ENSTNIG00000012376
TILAPIA
GL831232	SGPP1	WDR89	PPP2R5E	GPB5b	KCNH5b	SYT16	SNAPC1
	ENSONIG00000001763	ENSONIG00000020830	ENSONIG00000001752	ENSONIG00000001746	ENSONIG00000001748	ENSONIG00000001764	ENSONIG00000001765
MEDAKA
Ch22	SGPP1	WDR89	PPP2R5E	GPB5b	KCNH5b	SYT16	SNAPC1b
	ENSORLG00000018045	ENSORLG00000018043	ENSORLG00000018041	ENSORLG00000018026	ENSORLG00000018033	ENSORLG00000018049	ENSORLG00000018054
PLATYFISH
JH556706	SGPP1	WDR89			KCNH5a	SYT16
	ENSXMAG00000003880				ENSXMAG00000003864
JH557107			PPP2R5Ea				SNAPC1b
			ENSXMAG00000017765				ENSXMAG00000017760
JH558352				GPB5b
				ENSXMAG00000013829
ZEBRAFISH
Ch13	SGPP1	WDR89	PPP2R5E	GPB5b	KCNH5b	SYT16	SNAPC1b
	ENSDARG00000060534		ENSDARG00000069118	ENSDARG00000027472	ENSDARG00000069117	ENSDARG00000030761	ENSDARG00000003827
Ch20			PPP2R5Ea		KCNH5a		SNAPC1a
			ENSDARG00000015474		ENSDARG00000043220		ENSDARG00000029569
EUROPEAN EEL
Scaf 2091 (ref 18)	SGPP1	WDR89	PPP2R5E	GPB5b	KCNH5b	SYT16	SNAPC1b
	989184-1007442 (+)		1026042-1047001 (+)	1178103-1179384 (+)	1164584-1092322 (-)	968361-979684 (+)	952658-954630 (+)
ELEPHANT SHARK
NW_006890167	SGPP1	WDR89	PPP2R5E	GPB5b	KCNH5b	SYT16	SNAPC1
unplaced scaffold	103185418	103185388	103185387	103185417	103185416	103185385	103185384
WHALE SHARK
				GPB5b
				XP_020367025
