# Supplementary material for: Synteny and phylogenetic analysis of paralogous thyrostimulin beta subunits (GpB5) in vertebrates
Source: PLoS One. 2019 Sep 19;14(9):e0222808. doi: 10.1371/journal.pone.0222808 (PMC6752823; doi:10.1371/journal.pone.0222808)
Supplement: S3 Table — (XLSX) [file pone.0222808.s004.xlsx]

## Sheet: S3_Figure
	1	2	3	4	5	6	7	8	9	10	11	12	13	14	15	16	17	18	19	20	21	22	23	24	25	26	27	28	29	30	31	32	33	34	35	36	37	38
1. LampreyB5	100
2. MouseB5	56.3	100
3. ChickenB5	50.8	77.4	100																						GpB5a
4. TurtleB5	53.9	76.9	76.9	100																					Coelacanth	EuroEel	JapEel	Tetraodon	Tilapia	Medaka	Platyfish
5. AnoleB5	53.1	76.9	75.9	85.2	100																		GpB5b	Human	0.651	0.613	0.613	0.632	0.604	0.617	0.563
6. TropFrogB5	53.1	77.4	80	79.6	80.6	100																		Chicken	0.667	0.581	0.581	0.59	0.586	0.607	0.545
7. HumanB5	57	93.4	81.1	83.3	81.5	81.1	100																	Turtle	0.657	0.593	0.593	0.611	0.622	0.593	0.527
8. CoelacanthB5a	52.3	67.9	66.7	65.7	68.5	70.5	65.1	100																Coelacanth	0.704	0.583	0.583	0.602	0.622	0.583	0.545
9. CoelacanthB5b	53.1	79.6	74.1	85.2	84.3	79.6	80.6	70.4	100															EuroEel	0.639	0.537	0.537	0.546	0.554	0.537	0.496
10. GarB5b	48.1	72.2	72.2	75.2	75.2	75.9	74.1	63.9	71.6	100														JapEel	0.648	0.546	0.546	0.556	0.563	0.546	0.504
11. TetraodonB5a	50	64.2	59	61.1	61.1	63.8	63.2	63.8	60.2	56.5	100													Tetraodon	0.667	0.566	0.566	0.575	0.568	0.589	0.509
12. TetraodonB5b	48.4	67	66	67.6	63.9	63.2	67	66.7	65.7	74.1	57.5	100												Tilapia	0.619	0.54	0.54	0.549	0.579	0.584	0.57
13. TilapiaB5a	53.9	58.6	58.6	62.2	59.5	61.3	60.4	62.2	62.2	53.6	79.3	56.8	100											Medaka	0.644	0.562	0.562	0.557	0.545	0.574	0.513
14. TilapiaB5b	50.4	71.7	69	69.9	69	69	71.7	61.9	68.1	80.5	54.9	74.3	57.9	100										Platyfish	0.615	0.524	0.524	0.547	0.536	0.556	0.513
15. MedakaB5a	53.9	60.7	60.7	59.3	59.3	57.9	61.7	57	58.3	51.9	70.1	58.9	73.9	58.4	100									Sturgeon	0.652	0.571	0.571	0.589	0.616	0.58	0.554
16. MedakaB5b	48.8	70.1	69.8	72.5	69.7	70.8	72	64.4	71.6	75.9	55.7	72.9	54.5	79.6	57.4	100								Zebrafish	0.594	0.566	0.566	0.547	0.563	0.574	0.513
17. PlatyfishB5a	48.4	56.3	54.5	52.7	53.6	52.7	56.3	54.5	54.5	47.8	69.6	50.9	80.4	57	77.7	51.3	100							Elephant Shark	0.681	0.593	0.593	0.584	0.619	0.611	0.558
18. PlatyfishB5b	48.8	70.1	67.9	67	67	69.8	70.1	61.5	67	73.1	54.7	67.3	53.6	76.1	55.6	82.7	51.3	100						Lamprey	0.523	0.477	0.477	0.5	0.539	0.539	0.484
19. ZebrafishB5b	51.9	71	67.9	71.6	68.8	69.8	73.8	59.4	66.1	78.7	54.7	72.9	56.3	80.5	57.4	79.2	51.3	77.4	100					Lancelet	0.429	0.406	0.406	0.421	0.389	0.394	0.315
20. ElephantSharkB5	56.3	71.7	71.7	79.6	77.9	77	75.2	68.1	78.8	69.3	58.4	67.3	61.9	69.3	61.1	65.8	55.8	63.2	66.7	100				AVG	0.626	0.550533	0.550533	0.5604	0.567	0.5656	0.513933
21. LanceletB5	31.5	44.4	43.9	40	40	40.2	42.6	42.9	40	42.2	42.1	42.6	38.9	43	39.4	41.9	36.8	40	43.9	42.6	100			STDEV	0.0688279	0.0519861	0.0519861	0.0504902	0.0580295	0.0535548	0.0610134
22. SturgeonB5b	54.7	77.7	71.4	78.6	78.6	76.8	79.5	65.2	79.5	69	58.9	61.6	61.6	72.6	58	71.7	55.4	69	68.1	77.9	42.1	100
23. MicrobatB5	56.3	91.5	80	81.5	78.7	81.9	95.3	67	77.8	73.1	63.8	67	59.5	69.9	60.7	74	55.4	71.2	72.6	72.6	43.8	75.9	100
24. MegabatB5	56.3	91.5	79	80.6	79.6	81.9	95.3	66	78.7	73.1	62.9	66	58.6	69.9	59.8	74	54.5	71.2	72.6	72.6	45.7	76.8	98.1	100
25. CatB5	57.8	95.3	78.3	79.6	78.7	80.2	96.2	66	78.7	73.1	65.1	67	61.3	71.7	61.7	72	56.3	71	73.8	74.3	43.5	79.5	94.3	94.3	100
26. RabbitB5	57.8	91.5	78.3	79.6	76.9	82.1	92.5	65.1	78.7	71.3	66	67	61.3	71.7	62.6	72	58	71	72	73.5	42.6	77.7	91.5	90.6	93.4	100
27. ElephantB5	56.3	93.4	78.3	78.7	75.9	81.1	92.5	67	76.9	72.2	64.2	66	60.4	70.8	60.7	69.2	55.4	69.2	70.1	73.5	43.5	74.1	91.5	91.5	93.4	88.7	100
28. HorseB5	56.3	92.5	80.2	79.6	79.6	81.1	96.2	65.1	77.8	74.1	64.2	66	60.4	69.9	60.7	71	55.4	69.2	72	74.3	43.5	77.7	95.3	95.3	96.2	91.5	93.4	100
29. CowB5	57	90.6	79	79.6	77.8	81.9	94.3	66	77.8	72.2	63.8	66	59.5	69.9	60.7	73.1	55.4	71.2	74.5	72.6	44.8	75.9	97.1	97.1	93.4	90.6	92.5	94.3	100
30. OpposumB5	53.5	84.4	78	81.7	78	78	88.1	64.2	78	71.8	58.7	63.3	59.8	69.3	58.7	70	54.9	66.4	70.9	71.9	41.4	76.1	87.2	85.3	86.2	83.5	84.4	88.1	85.3	100
31. FlycatcherB5	57	77.3	76.4	75.5	71.8	73.6	81.8	63.6	72.7	66.7	61.8	68.2	61.3	69	59.1	64.9	55.4	64	68.5	69.9	41.1	72.3	79.1	78.2	80	80	75.5	78.2	78.2	75.7	100
32. DuckB5	52.3	79.1	90.9	78.2	78.2	78.2	81.8	64.5	76.4	71.2	57.3	65.5	58.6	72.6	61.8	68.5	56.3	64.9	66.7	72.6	41.1	73.2	80.9	80	79.1	80	80.9	80.9	79.1	79.3	80	100
33. TurkeyB5	52.3	78	92.7	76.1	75.2	76.1	81.7	63.3	73.4	70	57.8	65.1	59.5	69	61.5	66.4	55.4	64.5	64.5	70.8	41.4	70.5	80.7	79.8	79.8	78.9	80.7	81.7	78.9	80.9	79.1	92.7	100
34. ZebrafishB5a	37.5	50.9	48.6	44.4	45.4	46.7	50.9	48	45.4	46.3	56.2	48.5	55.9	45.1	57.9	49	56.3	45.2	48.1	46	35	44.6	52.4	51.5	51.9	53.8	50.9	50.9	52.4	47.7	46.4	48.2	46.8	100
35. JapEelB5b	51.2	72.2	69.4	75.2	73.4	73.1	73.1	64.8	72.5	81.5	55.6	73.1	56.3	80.5	54.6	82.4	50.4	80.6	83.3	66.7	41.3	74.3	73.1	74.1	73.1	72.2	71.3	72.2	72.2	71.8	67.6	69.4	68.2	45.4	100
36. JapEelB5a	47.7	59.4	58.1	59.3	61.1	59	61.3	60.6	58.3	54.6	72.4	56.6	69.4	54	66.4	56.2	65.2	52.4	56.6	59.3	40.6	57.1	62.5	61.5	60.4	62.3	59.4	61.3	62.5	57.8	56.4	55.5	55	57.7	54.6	100
37. EuroEelB5b	50.4	71.3	68.5	74.3	72.5	72.2	72.2	63.9	71.6	80.6	54.6	72.2	55.4	79.6	53.7	81.5	49.6	79.6	82.4	65.8	41.3	73.5	72.2	73.1	72.2	71.3	70.4	71.3	71.3	70.9	66.7	68.5	67.3	44.4	99.1	53.7	100
38. EuroEelB5a	47.7	59.4	58.1	59.3	61.1	59	61.3	60.6	58.3	54.6	72.4	56.6	69.4	54	66.4	56.2	65.2	52.4	56.6	59.3	40.6	57.1	62.5	61.5	60.4	62.3	59.4	61.3	62.5	57.8	56.4	55.5	55	57.7	54.6	99	53.7	100
